# Supplementary material for: Delayed Macronutrients’ Target Achievement in Parenteral Nutrition Reduces the Risk of Hyperglycemia in Preterm Newborn: A Randomized Controlled Trial
Source: Nutrients. 2023 Mar 4;15(5):1279. doi: 10.3390/nu15051279 (PMC10005207; doi:10.3390/nu15051279)
Supplement: Supplementary file 1 [file nutrients-15-01279-s001.zip]

Archive with 1 entries (1 files):
- nutrients-2134720-supplementary.pdf
